# Supplementary material for: VarSome: the human genomic variant search engine
Source: Bioinformatics. 2018 Oct 30;35(11):1978–80. doi: 10.1093/bioinformatics/bty897 (PMC6546127; doi:10.1093/bioinformatics/bty897)
Supplement: bty897_Supplementary_Table_1 [file bty897_supplementary_table_1.xlsx]

## Sheet: Sheet1
Type	Name	Source	URL
Gene	The Clinical Genomics Database	NHGRI	https://research.nhgri.nih.gov/CGD/
Gene	HUGO Gene Nomenclature Committee	HUGO	http://www.genenames.org/
Transcripts	Ensembl transcripts	EnsEmbl	http://www.ensembl.org/info/genome/genebuild/genome_annotation.html
Transcripts	NCBI Reference Sequence Database	NCBI	https://www.ncbi.nlm.nih.gov/refseq/
Gene	NCBI UniGene	NCBI	https://www.ncbi.nlm.nih.gov/unigene
Gene	Orphanet	Orphanet	http://www.orpha.net/consor/cgi-bin/index.php
Gene	Clinical Interpretations of Variants in Cancer	WUSTL	https://civic.genome.wustl.edu/
Variant	Single Nucleotide Polymorphism database	NCBI	https://www.ncbi.nlm.nih.gov/projects/SNP/
Locus	Genomic Evolutionary Rate Profiling	Stanford University	http://mendel.stanford.edu/SidowLab/downloads/gerp/
Variant	Clinical Variants	NCBI	https://www.ncbi.nlm.nih.gov/clinvar/
Variant	Database of Non-Synonymous Functional Polymorphisms	University of Texas	https://sites.google.com/site/jpopgen/dbNSFP
Variant	Catalogue of Somatic Mutations in Cancer	Sanger Institute	http://cancer.sanger.ac.uk/cosmic
Variant	International Agency for Research on Cancer TP53 (germline variants)	WHO	http://p53.iarc.fr/
Variant	International Agency for Research on Cancer TP53 (somatic mutations)	WHO	http://p53.iarc.fr/
Variant	International Cancer Genome Consortium (germline varians)	ICGC	http://icgc.org/
Variant	International Cancer Genome Consortium (somatic mutations)	ICGC	http://icgc.org/
Variant	Kaviar Genomic Variant Database	Institute for Systems Biology	http://db.systemsbiology.net/kaviar/
Variant	Genome Aggregation Database (exomes)	Broad Institute	http://gnomad.broadinstitute.org/
Variant	Genome Aggregation Database (whole genomes)	Broad Institute	http://gnomad.broadinstitute.org/
Variant	Deep Neural Network prediction scores	UCI	https://cbcl.ics.uci.edu/public_data/DANN/.
Variant	Clinical Interpretations of Variants in Cancer	WUSTL	https://civic.genome.wustl.edu/
Phenotypes	Human Phenotype Ontology	Charité Berlin	http://human-phenotype-ontology.github.io/
Variant	Universal Protein Resource (protein variants)	UniProt	http://www.uniprot.org/
Region	Universal Protein Resource (protein domains)	UniProt	http://www.uniprot.org/
Variant	The NHGRI-EBI Catalog of published genome-wide association studies	EBI / NHGRI	https://www.ebi.ac.uk/gwas/
Gene	Genetics Home Reference	NLM	https://ghr.nlm.nih.gov/gene
SV	Database of genomic Variants	TCAG	http://dgv.tcag.ca/dgv/app/home
SV	DECIPHER	Sanger Institute	https://decipher.sanger.ac.uk/
SV	ClinVar CNVs	NCBI	https://www.ncbi.nlm.nih.gov/clinvar/
SV	CNV database of the Exome Aggregation Consortium	Broad Institute	http://exac.broadinstitute.org/
